# Supplementary material for: CircPIK3C2A Facilitates the Progression of Glioblastoma via Targeting miR-877-5p/FOXM1 Axis
Source: Front Oncol. 2021 Dec 24;11:801776. doi: 10.3389/fonc.2021.801776 (PMC8739489; doi:10.3389/fonc.2021.801776)
Supplement: Supplementary file 2 [file Table_1.xls]

## Sheet: Sheet1
gene name	sequence （5’-3’）
FOXM11	forward	TGATGCCAAAAGGACAGAAGT
	reverse	GGATAGGCTATTGTTGATAGTGC
hsa_circ_0003577	forward	ATCCCTTTCTGTGGCAACTGTTA
	reverse	GTTCCGGATGTGAAGATGGAC
GAPDH	forward	GTCTCCTCTGACTTCAACAGCG
	reverse	ACCACCCTGTTGCTGTAGCCAA
hsa-miR-877-5p	gtagaggagatggcgcaggg
U6	AACGCTTCACGAATTTGCGT
