# Supplementary material for: CircPIK3C2A Facilitates the Progression of Glioblastoma via Targeting miR-877-5p/FOXM1 Axis
Source: Front Oncol. 2021 Dec 24;11:801776. doi: 10.3389/fonc.2021.801776 (PMC8739489; doi:10.3389/fonc.2021.801776)
Supplement: Supplementary file 3 [file Table_2.xlsx]

## Sheet: all
CircRNA	CircRNA (Top) - miRNA (Bottom) pairing	Site Type	CircRNA Start	CircRNA End	3' pairing	local AU	position	TA	SPS	context+ score	context+ score percentile
Mirbase ID
hsa_circ_0003577 (5' ... 3')	AUUUAUCCUUCUACUUACAGUAA	7mer-1a	549	555	0.001	-0.002	0.01	-0.003	0.015	-0.053	76
	||||||
hsa-miR-1183	ACGGGUGAGAGUGGUAGUGGAUGUCAC
hsa_circ_0003577 (5' ... 3')	GGUAUUAGACCAUGAGGAAGAGA	8mer-1a	935	942	-0.039	-0.047	-0.067	0.037	-0.039	-0.402	99
	|||| |||||||
hsa-miR-1236	GACCUCUCUGUUCC-CCUUCUCC
hsa_circ_0003577 (5' ... 3')	GAUGCUGUUCUUCUUGAAGAGAG	7mer-1a	993	999	0.008	0.008	-0.036	0.022	0	-0.072	74
	||||||
hsa-miR-1236	GACCUCUCUGUUCCCCUUCUCC
hsa_circ_0003577 (5' ... 3')	CUUACCUAUCUAUCGUCCAGUAG	7mer-1a	713	719	-0.013	0.011	-0.005	-0.011	-0.031	-0.123	82
	||||| ||||||
hsa-miR-1243	GUGAGGAUAUUAACUAGGUCAA
hsa_circ_0003577 (5' ... 3')	CUGCAUUCCAAAAUGGCUUCAAU	7mer-1a	577	583	0.001	-0.012	0.01	-0.004	-0.015	-0.094	79
	||||||
hsa-miR-127-5p	UAGUCUCGGGAGACUCGAAGUC
hsa_circ_0003577 (5' ... 3')	CUAUCGUCCAGUAGUCAGUACUG	7mer-m8	722	728	0.003	-0.021	-0.005	-0.024	0.012	-0.155	90
	|||||||
hsa-miR-1278	UAUCUACUAUACGUGUCAUGAU
hsa_circ_0003577 (5' ... 3')	AAGAAAGGUGAAUGGAAAAUCCC	7mer-m8	1040	1046	-0.016	0.017	-0.05	0.01	0.068	-0.091	93
	||| |||||||
hsa-miR-1290	AGGGACUAGGUUUUUAGGU
hsa_circ_0003577 (5' ... 3')	UGUGGACAAAGAAGAAGCAUUAC	7mer-m8	155	161	0.003	-0.019	-0.04	-0.008	0.046	-0.138	93
	|||||||
hsa-miR-155	UGGGGAUAGUGCUAAUCGUAAUU
hsa_circ_0003577 (5' ... 3')	AGAUUCCCAAAAAAGAGCAUUAG	7mer-m8	323	329	0.003	-0.027	-0.016	-0.008	0.046	-0.122	92
	|||||||
hsa-miR-155	UGGGGAUAGUGCUAAUCGUAAUU
hsa_circ_0003577 (5' ... 3')	CCCUUUCUGUGGCAA--CUGUUACA	8mer-1a	1060	1067	-0.018	-0.016	-0.098	0.001	0.038	-0.34	99
	||| |||||||
hsa-miR-194	AGGUGUACCUCAACGACAAUGU
hsa_circ_0003577 (5' ... 3')	AAGGAUAGACAAGUGACUGACAA	7mer-1a	210	216	0.001	-0.008	-0.027	-0.01	-0.018	-0.136	88
	||||||
hsa-miR-223	ACCCCAUAAACUGUUUGACUGU
hsa_circ_0003577 (5' ... 3')	CGUCCAGUAGUCAGUACUGACAU	7mer-1a	726	732	0.001	0.009	-0.006	-0.01	-0.018	-0.098	79
	||||||
hsa-miR-223	ACCCCAUAAACUGUUUGACUGU
hsa_circ_0003577 (5' ... 3')	UAGCAAAGGAUCCUUGGGAUGCU	7mer-m8	976	982	0.003	-0.043	-0.041	-0.017	-0.074	-0.292	95
	|||||||
hsa-miR-324-5p	UGUGGUUACGGGAUCCCCUACGC
hsa_circ_0003577 (5' ... 3')	CUGACAAUCAGAGAGGCUUUGAG	7mer-1a	226	232	0.001	0.008	-0.025	0.02	0.007	-0.063	82
	||||||
hsa-miR-330-3p	AGAGACGUCCGGCACACGAAACG
hsa_circ_0003577 (5' ... 3')	AACUUGAGAAACUAUUGCUGGAU	7mer-1a	376	382	0.001	-0.012	-0.009	0.012	-0.063	-0.145	85
	||||||
hsa-miR-338-3p	GUUGUUUUAGUGACUACGACCU
hsa_circ_0003577 (5' ... 3')	CACAGGUUUAUAACAAGCAGGAU	7mer-1a	274	280	-0.013	-0.02	-0.02	0.02	-0.063	-0.17	87
	|||||| ||||||
hsa-miR-370	UGGUCCAAGGUGGGGUCGUCCG
hsa_circ_0003577 (5' ... 3')	CAGUCUUUAAAUAUUCGAACAAC	7mer-m8	1089	1095	0.021	-0.053	-0.057	-0.01	0.037	-0.182	98
	|||||||
hsa-miR-375	AGUGCGCUCGGCUUGCUUGUUU
hsa_circ_0003577 (5' ... 3')	CCAAAAUGGCUUCAAUCCAAGAA	7mer-1a	584	590	-0.009	0.001	0.009	0.003	-0.012	-0.082	74
	|||| ||||||
hsa-miR-432	GGUGGGUUACUGGAUG-AGGUUCU
hsa_circ_0003577 (5' ... 3')	UGACACCUGCCACACCCUUUCAU	7mer-m8	679	685	0.012	0.041	0.001	0.014	0.021	-0.031	80
	|||||||
hsa-miR-488	CUGGUUCUUUAUCGGAAAGUU
hsa_circ_0003577 (5' ... 3')	AUGAGGAAGAGAAAAAUGUUUCA	8mer-1a	946	953	0.003	-0.043	-0.069	0.041	0.1	-0.215	99
	|||||||
hsa-miR-494	CUCCAAAGGGCACAUACAAAGU
hsa_circ_0003577 (5' ... 3')	ACAGCAAAUUGUCAUCUUGAAAG	7mer-1a	1020	1026	0.004	0.001	-0.039	0.018	0.042	-0.048	89
	||||||
hsa-miR-498	CUUUUUGCGGGGGACCGAACUUU
hsa_circ_0003577 (5' ... 3')	ACACCCUUUCAUCCACAAGGAAG	7mer-1a	690	696	-0.009	0.033	-0.002	0.005	-0.012	-0.059	65
	||||| ||||||
hsa-miR-502-5p	AUCGUGGGUCUAUC---GUUCCUA
hsa_circ_0003577 (5' ... 3')	UUAAAAAAUGGGAAAGCAAGGAC	7mer-m8	789	795	0.021	-0.065	-0.014	0.005	-0.034	-0.207	94
	|||||||
hsa-miR-502-5p	AUCGUGGGUCUAUCGUUCCUA
hsa_circ_0003577 (5' ... 3')	UCGAACAACUCAGCUUGCAAAAG	7mer-1a	1103	1109	-0.002	0.05	-0.048	0.012	0.027	-0.035	78
	||||||
hsa-miR-507	AAGUGAGGUUUUCCACGUUUU
hsa_circ_0003577 (5' ... 3')	UCGAACAACUCAGCUUGCAAAAG	7mer-1a	1103	1109	0.004	0.05	-0.048	0.012	0.027	-0.029	78
	||||||
hsa-miR-557	UCUGUUCCGGGUGGGCACGUUUG
hsa_circ_0003577 (5' ... 3')	AGGCUUUAGCAAAAC-UGCAAAAG	7mer-1a	190	196	-0.009	0.002	-0.029	0.012	0.027	-0.071	87
	||||| ||||||
hsa-miR-507	AAGUGAGGUUUUCCACGUUUU
hsa_circ_0003577 (5' ... 3')	AGGCUUUAGCAAAACUGCAAAAG	7mer-1a	190	196	0.001	0.002	-0.029	0.012	0.027	-0.061	86
	||||||
hsa-miR-557	UCUGUUCCGGGUGGGCACGUUUG
hsa_circ_0003577 (5' ... 3')	AUAGACAAGUGACUGACAAUCAG	7mer-1a	214	220	-0.006	0.017	-0.027	-0.025	0.034	-0.081	85
	||| ||||||
hsa-miR-508-3p	AGAUGAGGUUUUCCGA-UGUUAGU
hsa_circ_0003577 (5' ... 3')	AAAGCAAGGACUGAUUUGGAGAU	7mer-m8	801	807	0.003	-0.072	-0.016	0.023	-0.001	-0.183	94
	|||||||
hsa-miR-515-5p	GUCUUUCACGAAAGAAAACCUCUU
hsa_circ_0003577 (5' ... 3')	AGCUAGUACAUCAGAAUUUUUAA	7mer-1a	770	776	-0.009	-0.014	-0.011	0.073	0.134	0.099	91
	|||| ||||||
hsa-miR-548c-3p	CGUUUUCAUUAACUC-UAAAAAC
hsa_circ_0003577 (5' ... 3')	AACUAUUGCUGGAUGACAGUUUC	7mer-m8	385	391	0.021	0.024	-0.007	0.016	0.056	-0.01	78
	|||||||
hsa-miR-548g	CAUGUUUUCAUUAAUGUCAAAA
hsa_circ_0003577 (5' ... 3')	GAAAAAUGUUUCAAGUUUGCUAG	7mer-1a	956	962	0.001	0	-0.032	0.03	0.027	-0.048	90
	||||||
hsa-miR-548p	UUUCAUUGACGUCAAAAACGAU
hsa_circ_0003577 (5' ... 3')	AUCAGAGAGGCUUUGAGUUGUCA	8mer-1a	232	239	0.003	0.039	-0.056	-0.025	0.017	-0.269	97
	|||||||
hsa-miR-549	UCUCGAGUAGGUAUCAACAGU
hsa_circ_0003577 (5' ... 3')	CUUCUAUUUAUCCUUCUACUUAC	7mer-1a	544	550	0.001	0.001	0.009	-0.008	0.036	-0.035	76
	||||||
hsa-miR-562	CGUUUACCAUGUCGAUGAAA
hsa_circ_0003577 (5' ... 3')	CUUUAAAUAUUCGAACAACUCAG	7mer-1a	1093	1099	0.008	0.012	-0.047	-0.012	0.001	-0.112	82
	||||||
hsa-miR-571	GAGUGAGUCUACCGGUUGAGU
hsa_circ_0003577 (5' ... 3')	UCUGUGGCAACUGUUACAAGAAG	7mer-m8	1065	1071	0.003	-0.008	-0.053	0.017	0.053	-0.108	92
	|||||||
hsa-miR-578	UGUUAGGAUCUCGUGUUCUUC
hsa_circ_0003577 (5' ... 3')	GCUAUUUUGGAAGCUACAAGAAA	8mer-1a	21	28	0.013	-0.034	-0.109	0.028	0.081	-0.268	99
	|||||||
hsa-miR-578	UGUUAGGAUCUCGUGUUCUUC
hsa_circ_0003577 (5' ... 3')	AAAAACACCUGUAUUACCAGUUA	8mer-1a	416	423	-0.008	-0.023	-0.009	-0.012	0.001	-0.298	98
	|||||||
hsa-miR-582-3p	CCAAGUCAACAAGUUGGUCAAU
hsa_circ_0003577 (5' ... 3')	UUGAAAGAAAGGUGAAUGGAAAA	7mer-1a	1036	1042	0.004	0.007	-0.04	0.023	0.021	-0.059	84
	||||||
hsa-miR-587	CACUGAGUAGUGGAUACCUUU
hsa_circ_0003577 (5' ... 3')	AUAUCUAGCAACAGCGGAUUUAA	7mer-1a	90	96	-0.006	0.003	-0.04	0.003	0.038	-0.076	85
	||| ||||||
hsa-miR-605	UCCUCUUCCGUGGUACCCUAAAU
hsa_circ_0003577 (5' ... 3')	AAGUCUUCCGGGACAAUCUCCAU	7mer-m8	641	647	-0.035	-0.05	0.007	0.005	-0.004	-0.197	96
	|||||| |||||||
hsa-miR-1270	UGUGUCGAGAAGGUA----UAGAGGUC
hsa_circ_0003577 (5' ... 3')	AAGUCUUCCGGGACAAUCUCCAU	7mer-m8	641	647	0.003	-0.05	0.007	0.005	-0.004	-0.159	93
	|||||||
hsa-miR-620	UAAAGAUAUAGAUAGAGGUA
hsa_circ_0003577 (5' ... 3')	CAGCAAUCUACAGGUAUCUCCAA	8mer-1a	839	846	-0.018	-0.007	-0.042	0.01	-0.014	-0.318	99
	||| |||||||
hsa-miR-1270	UGUGUCGAGAAGGUA-UAGAGGUC
hsa_circ_0003577 (5' ... 3')	CAGCAAUCUACAGGUAUCUCCAA	8mer-1a	839	846	-0.029	-0.007	-0.042	0.01	-0.014	-0.329	99
	|||| |||||||
hsa-miR-620	UAAAGAUAUAGAUAGAGGUA
hsa_circ_0003577 (5' ... 3')	AAAAUGUUUCAAGUUUGCUAGCA	8mer-1a	958	965	0.013	-0.043	-0.072	-0.073	-0.073	-0.495	99
	|||||||
hsa-miR-621	UCCAUUCGCGACAACGAUCGG
hsa_circ_0003577 (5' ... 3')	UCUUGAAGAGAGAUCGACAGCAA	7mer-1a	1004	1010	-0.002	-0.024	-0.037	-0.005	-0.056	-0.198	90
	||||||
hsa-miR-626	UUCUGUAAAAGUCUGUCGA
hsa_circ_0003577 (5' ... 3')	GCAGCACCAGAAAAAAAGCACAG	7mer-1a	256	262	0.001	-0.004	-0.022	0.001	-0.013	-0.111	83
	||||||
hsa-miR-636	ACGCCCGCCCUGCUCGUUCGUGU
hsa_circ_0003577 (5' ... 3')	UUCUGUGGCAACUGUUACAAGAA	7mer-1a	1064	1070	0.001	0.016	-0.043	-0.015	0.035	-0.08	82
	||||||
hsa-miR-643	GAUGGACUCGAUCGUAUGUUCA
hsa_circ_0003577 (5' ... 3')	UGCUAUUUUGGAAGCUACAAGAA	7mer-1a	20	26	0.004	-0.008	-0.048	-0.015	0.035	-0.106	89
	||||||
hsa-miR-643	GAUGGACUCGAUCGUAUGUUCA
hsa_circ_0003577 (5' ... 3')	UAUCCUUUGACACCUGCCACACC	7mer-m8	672	678	0.012	0	0.002	0.002	-0.071	-0.175	90
	|||||||
hsa-miR-644	CGAGAUUCUUUCGGUGUGA
hsa_circ_0003577 (5' ... 3')	CACCAGAAAAAAAGCACAGGUUU	7mer-m8	260	266	-0.007	-0.023	-0.025	-0.015	0.004	-0.186	94
	|||||||
hsa-miR-649	CUGAGAACUUGUUGUGUCCAAA
hsa_circ_0003577 (5' ... 3')	CCAUCUUCACAUCCGGAACCAAC	7mer-m8	120	126	0.003	0.035	-0.045	0.008	0.017	-0.102	91
	|||||||
hsa-miR-659	ACCCCUGGGAGGGACUUGGUUC
hsa_circ_0003577 (5' ... 3')	AACCUAUAUAUUUAAGUCUUCCG	7mer-m8	628	634	0.003	-0.051	0.009	0.014	-0.023	-0.168	94
	|||||||
hsa-miR-7	UGUUGUUUUAGUGAUCAGAAGGU
hsa_circ_0003577 (5' ... 3')	AUGAUCUCAUGGUGUUUCCUGAA	7mer-1a	298	304	-0.009	-0.002	-0.017	0.02	-0.012	-0.094	84
	|||| ||||||
hsa-miR-873	UCCUCUGAGUGUUC--AAGGACG
hsa_circ_0003577 (5' ... 3')	AAGGUGGAUAAUGUGGAGGUAUU	7mer-m8	918	924	-0.044	-0.009	-0.033	-0.029	0.005	-0.23	97
	||||| |||||||
hsa-miR-875-5p	GUGGACUAUUUUGACUCCAUAU
hsa_circ_0003577 (5' ... 3')	CUGGUUAGACUUGGAUCCUCUAA	8mer-1a	887	894	0.034	0.004	-0.054	-0.021	-0.021	-0.305	98
	|||||||
hsa-miR-877	GGGACGCGGUAGAGGAGAUG
hsa_circ_0003577 (5' ... 3')	GACAAUCAGAGAGGCUUUGAGUU	7mer-m8	228	234	0.003	0.051	-0.03	0.005	0.053	-0.038	85
	|||||||
hsa-miR-888	ACUGACUGUCGAAAAACUCAU
hsa_circ_0003577 (5' ... 3')	GCAACUGUUACAAGAAGCCAGUC	7mer-m8	1071	1077	0.003	-0.058	-0.054	-0.008	-0.047	-0.284	95
	|||||||
hsa-miR-892b	AGAUGGGUCUUUCCUCGGUCAC
	Please contact our Webmaster with questions or comments.

## Sheet: context+ score percentile》95
CircRNA	context+ score	context+ score percentile》95
Mirbase ID
hsa_circ_0003577 (5' ... 3')	-0.402	99
hsa-miR-1236 (3' ... 5')
hsa_circ_0003577 (5' ... 3')	-0.34	99
hsa-miR-194 (3' ... 5')
hsa_circ_0003577 (5' ... 3')	-0.292	95
hsa-miR-324-5p (3' ... 5')
hsa_circ_0003577 (5' ... 3')	-0.182	98
hsa-miR-375 (3' ... 5')
hsa_circ_0003577 (5' ... 3')	-0.215	99
hsa-miR-494 (3' ... 5')
hsa_circ_0003577 (5' ... 3')	-0.269	97
hsa-miR-549 (3' ... 5')
hsa_circ_0003577 (5' ... 3')	-0.268	99
hsa-miR-578 (3' ... 5')
hsa_circ_0003577 (5' ... 3')	-0.298	98
hsa-miR-582-3p (3' ... 5')
hsa_circ_0003577 (5' ... 3')	-0.197	96
hsa-miR-1270 (3' ... 5')
hsa_circ_0003577 (5' ... 3')	-0.318	99
hsa-miR-1270 (3' ... 5')
hsa_circ_0003577 (5' ... 3')	-0.329	99
hsa-miR-620 (3' ... 5')
hsa_circ_0003577 (5' ... 3')	-0.495	99
hsa-miR-621 (3' ... 5')
hsa_circ_0003577 (5' ... 3')	-0.23	97
hsa-miR-875-5p (3' ... 5')
hsa_circ_0003577 (5' ... 3')	-0.305	98
hsa-miR-877 (3' ... 5')
hsa_circ_0003577 (5' ... 3')	-0.284	95
hsa-miR-892b (3' ... 5')
