# Supplementary material for: CircPIK3C2A Facilitates the Progression of Glioblastoma via Targeting miR-877-5p/FOXM1 Axis
Source: Front Oncol. 2021 Dec 24;11:801776. doi: 10.3389/fonc.2021.801776 (PMC8739489; doi:10.3389/fonc.2021.801776)
Supplement: Supplementary file 4 [file Table_3.xls]

## Sheet: TargetMiner, miRDB, and TargetS
Names	total	elements
miRDB targetminer targetscan7	29	FOXM1
		ZBTB20
		DCX
		HOXB8
		ELF1
		CDC40
		NCOR1
		ADAMTSL1
		DCAF12
		SLCO3A1
		TMCC2
		TP53INP2
		PLEKHA3
		CSNK1G3
		COL6A3
		ATP2B1
		KLHL24
		ZNF280C
		PALM2
		SCN3A
		HAND2
		BAZ2B
		SHB
		FRMD3
		KRAS
		ARHGAP19
		KATNBL1
		ANKFY1
		RFTN2
targetminer targetscan7	32	TCEANC2
		EIF1AX
		NMNAT2
		TMED7
		PROSER2
		KIAA0930
		NR4A3
		IL1RAPL1
		AOX1
		YPEL2
		CBFA2T3
		PFKM
		HNRNPC
		FOXP4
		TSPAN6
		BAMBI
		NEBL
		ZC3H6
		SYT7
		OTOF
		IGF2BP2
		USP46
		EID1
		WDR7
		SYNCRIP
		MTDH
		RALBP1
		KAT7
		CLTC
		SESN3
		CBL
		CNP
miRDB targetminer	129	CD44
		BTG2
		XDH
		LMAN1
		PDE1C
		CCDC34
		VGLL3
		CEP350
		MMP16
		GNRHR
		GNB4
		RDX
		ASTN2
		ZBTB41
		PANK3
		GRAMD2A
		STK39
		MAN1A1
		ATP11B
		LRRC32
		FZD5
		TMEM196
		TMEM50B
		PTPRG
		RHOQ
		ABHD10
		ITCH
		ADCY2
		TTC14
		DEPDC4
		STARD7
		AFF3
		KCTD18
		PAX9
		HOXA10
		IPMK
		E2F5
		FGF14
		CNTN3
		OSTC
		BMPR2
		DDX6
		IGF1R
		NAV1
		GCFC2
		SMG5
		NFATC2
		XBP1
		PHF14
		BAZ1A
		TRIM10
		NIPA1
		GLIPR1
		WWTR1
		OGA
		CUX1
		TMEM132B
		ZNF326
		SEPHS2
		PEG10
		AR
		TENT5A
		PHTF2
		STXBP3
		PAK2
		ZNRF1
		PAIP1
		ITM2B
		KCNA1
		PKHD1
		OCRL
		BCL2L15
		ANTXR1
		TRPA1
		IMPACT
		IRS2
		ITGB8
		NUFIP1
		REEP1
		SMAP1
		CNTLN
		DENND6A
		TMBIM6
		IKZF4
		EHMT1
		GLDC
		MACC1
		FBXW7
		PHF8
		ADAMTS3
		LOX
		GABRG2
		SERF2
		SP8
		AFTPH
		HTR2A
		ZNF91
		RBM25
		ZC3H12B
		AMER1
		APOBEC4
		IKZF1
		LMBRD1
		HAUS6
		GOLGA1
		EMP1
		TLL2
		LMBRD2
		SPRED1
		KPNA1
		HSP90AA1
		DLG2
		ZYG11B
		MN1
		KLF8
		PCDH19
		ATP8A1
		SLF2
		ZFYVE26
		GABRA4
		KLHDC10
		DYRK1A
		STAC
		CABLES1
		SYNPO
		ETNK1
		VPS13C
		ANO6
		AMD1
miRDB targetscan7	17	UBN2
		FKBP5
		KLHL18
		SKIL
		SORBS3
		ZNF174
		SNX30
		DPY19L3
		FXR2
		KRTAP4-9
		NRK
		FSD1L
		CDKN1B
		VPS41
		LPCAT2
		DHTKD1
		YLPM1
targetminer	4777	CLMP
		ELMO2
		RIT2
		SLMAP
		TMEM216
		FAM219A
		KCNMA1
		PKNOX2
		RALYL
		TUBD1
		KLHL13
		EDN1
		H2AZ2
		VPS4A
		LRRC41
		FRG2
		SALL1
		PTPRR
		CADM4
		MTHFD2L
		SLC10A7
		HNRPD
		PXYLP1
		ESYT1
		RAB1B
		LCORL
		LDB3
		GALNT3
		SUMO1
		HOMEZ
		DDB1
		SCAF8
		EPB41L4B
		EP300
		CRNKL1
		NTSR1
		RTN1
		RDH10
		C12orf66
		HIC2
		KCNA6
		KBTBD8
		hCG_1989366
		CDK14
		ERG
		FAT4
		TMX4
		SOD2
		CYTH1
		MIER1
		CHD9
		RP11-35N6.1
		KCNK3
		MSRB3
		EPN2
		XK
		SEMA4D
		MMS22L
		MET
		TOB2
		PHYHIP
		LYAR
		INIP
		ING3
		BANK1
		GSTCD
		COPS7A
		MAX
		OSBPL8
		NR4A2
		LRRN1
		IGSF3
		IPO9
		SRPK1
		ZFYVE1
		MED13L
		DUS2
		TEAD1
		NFIA
		ARL6IP1
		CHD1
		SYN3
		UBA1
		RPS6KA5
		MAPKAPK2
		ATXN10
		LHFPL2
		FAHD1
		DIP2A
		TAOK3
		BRCA1
		UNC45B
		LPAR4
		WDR89
		SLK
		LUZP1
		EFNB1
		PRKCB
		POU3F1
		BAZ1B
		ROCK2
		PHF20
		FOXK2
		CPNE4
		COL1A1
		SLC8A1
		GRK5
		ATL2
		HES1
		AP1S2
		ISL1
		RBM17
		PDCD4
		TRAF5
		SRRM4
		RAPGEF6
		LGI2
		DCAF4L1
		C16orf45
		GFPT2
		KCNC1
		ARHGEF9
		PPIL1
		TAFA2
		STAU2
		hCG_1991559
		FAM98A
		RAD23B
		STK17A
		PCDHA13
		ZDHHC6
		DKFZp686A1765
		CTDSP2
		PKDREJ
		CCNY
		TIAL1
		DKFZp686J1568
		ZNF385B
		USP14
		MAOA
		FAM174A
		PABPC5
		DSTN
		DNAPTP6
		VAT1L
		BPIFB2
		FBXO11
		FRS2
		ST8SIA4
		GASK1B
		RNF4
		ING5
		HEL-S-299
		HDAC7
		GRB2
		TPM3
		SYT13
		HSPD1
		FAM19A4
		EIF1
		LCOR
		N4BP2L2
		POLR2B
		CCDC43
		OPHN1
		DESI1
		MARF1
		TUBB
		GAS2L1
		WBP4
		TMEM255A
		PMF1
		PREP
		HS2ST1
		CPEB3
		SRSF11
		BCL2
		CAMTA1
		PTP4A2
		MLF1
		CHFR
		NDUFS4
		FAXC
		ATP11C
		LIMD1
		CARD8
		XRN2
		IMMP1L
		EMX2
		CLCN4
		THRB
		PSMD11
		SLC9A9
		EN1
		EMC8
		TMEM59
		CDC42BPA
		RGS4
		CNOT1
		ZBTB11
		SPIN
		POLG
		CEP120
		SPTBN1
		RICTOR
		RAG1
		DKFZp686E12166
		IRS1
		TMEM104
		CDC42EP3
		SRP72
		MFN2
		ZSCAN32
		DNAJB3
		THAP1
		GRIK2
		IGSF11
		SEPTIN4
		PCDH18
		CDK17
		TLCD3B
		RASIP1
		DPYD
		ZNF687
		SDC2
		SLITRK4
		BTF3
		MAPK10
		COX7A2
		KDM2A
		CACNB1
		USP32
		QKI
		NUDT12
		KDM6A
		NCAM1
		AGT
		GPHB5
		AHCYL2
		GLIS2
		ATF7
		KDM4B
		ABCF2
		GNG12
		FGF1
		MITF-C
		DKFZp761B2210
		UFL1
		FUT4
		TFAP2B
		EPHA4
		CMTM3
		ZNF655
		RP9
		KCNQ5
		AGPS
		SELENOP
		QRICH1
		MED14
		HP1BP3
		MAK16
		TSN
		SPRY2
		OSR2
		LZTFL1
		KLHL7
		HDHD2
		GMFB
		PBEF1
		OSBP
		PCSK6
		STAT5A
		RPRD1B
		CHMP7
		HEL32
		REM2
		FKBP4
		ADRA1A
		MGC11102
		NFYA
		HCFC1
		PBLD
		PIGF
		UBE2W
		FHL1
		SMC6
		RSU1
		MAD2L1
		PRPF3
		ATP6V1C1
		CHMP2B
		COQ10B
		UBE2N
		SORBS2
		PSMF1
		CYSTM1
		WAPL
		NRF1
		KLF4
		LMO4
		H3C1
		RSN
		RBBP6
		SKAP2
		SCHIP1
		JADE1
		BTK
		KRCC1
		TRAF7
		MAGOHB
		MOB1B
		DKFZp779O2152
		ZNF667
		TFEC
		RAB38
		GPBP1L1
		NFYC
		KIN
		TBX21
		PPARGC1A
		KCNJ6
		C10orf104
		CCT4
		FSTL5
		UPP2
		BRD4
		ZNF146
		MTMR6
		TTC13
		SOX9
		GJB5
		ENTPD7
		PCDHGB4
		FHDC1
		GPR158
		CELSR3
		ITSN1
		LIN28B
		TNKS2
		NDUFB8
		TMEM248
		CADPS2
		MYF5
		TCF21
		R3HDM2
		DLST
		C5
		SLC2A10
		PAQR3
		OSER1
		ATP2B2
		TRAM2
		FST
		TLK1
		MTMR12
		ABCC12
		ZNF384
		SCRN1
		PI15
		RER1
		ELAVL2
		TAB2
		FAM160B1
		GPATCH8
		MPC2
		RNF7
		PGM1
		POLR3G
		SNRPC
		NR3C4
		CPD
		SNCAIP
		SSMEM1
		CSMD3
		KLHL28
		DLGAP1
		TANK
		RCAN1
		HEL-S-61
		SET
		FBXL20
		DNAJB4
		LIMD2
		NTN4
		FAM120A
		PCDHGA10
		SERP1
		SH2B1
		THPO
		FLJ30596
		RBM7
		TSHZ1
		BICD1
		RAB5A
		USP9Y
		CD8A
		HEL-S-1
		DKFZp686G24119
		LRP1B
		MYCL
		SDR16C5
		ANKDD1A
		XPO4
		ICA1L
		XIAP
		SPAG6
		KALRN
		VAX1
		ATP6V0A2
		SDHD
		RAB11FIP4
		USH2A
		NF1
		IMPAD1
		TAOK2
		SEPHS1
		PPFIBP1
		EIF5A
		BTBD14B
		NEGR1
		TRIM63
		PLRG1
		BCL7A
		MAP4K3
		SCRT2
		FGF12
		GRPEL2
		GABRE
		SNTA1
		UBE2J1
		PCDHGA5
		IL20RA
		ELF4
		TCFL5
		NT5E
		FOXN2
		FPGT-TNNI3K
		NPY
		MAP3K7IP1
		NCK2
		SLC16A2
		GK5
		NOTCH2
		SLC9A2
		FAM72D
		ADD1
		TOR2A
		TRPC1
		HPCAL4
		KIAA0232
		NFAT5
		WIF1
		STRN3
		GCH1
		FBXO3
		FLI1
		DKFZp586H0919
		C9orf30
		MAB21L2
		ZNF750
		MEGF11
		BTBD10
		ZNF681
		HMBOX1
		CUL3
		PODXL
		FAM160A2
		CCT6B
		SPATS2L
		CLIC5
		SH2B
		ZNF551
		PCDHA12
		YPEL1
		NR1D2
		ARHGAP26
		FBXL5
		BSDC1
		NPNT
		TRHDE
		PHF12
		MAP2K4
		LYZL6
		TMEM263
		EPB41L3
		CDKN2B
		SOCS4
		MAP6
		VEGFA
		NYAP1
		CSRNP1
		ELL
		SETBP1
		CDH11
		DMBX1
		AIF1L
		AHCTF1
		C2orf69
		SENP3
		GOLGA6L9
		GRIN2A
		EEF2K
		SGO1
		SNRNP48
		WDR26
		NRXN1
		SUPT16H
		SPTLC3
		SOCS3
		CCNA2
		TMEM113
		MACIR
		C19orf44
		NELL2
		POU3F2
		CHPF2
		PIANP
		ARID1B
		ZFP1
		E2F7
		MAGI1
		MFSD14B
		COCH
		SRSF3
		SP4
		SLC11A1
		PCYT1B
		KIF1B
		MBD2
		AMOTL2
		ABHD14B
		GPB5
		C6orf120
		PSRC1
		PCDHGA4
		FOXO1
		CBLN2
		DUSP10
		GPM6A
		PSMA5
		WDR82
		MAPK1IP1L
		TSEN54
		CFAP20
		ZNF3
		PPP4R1
		GCLC
		HMGXB4
		CNOT2
		MAN1A2
		RBMXL1
		FKTN
		UPF1
		CTDP1
		FN5
		DDX50
		ADAMTS6
		STMN1
		PIFO
		GTPBP2
		DPP6
		ELK4
		ADCY1
		GRID1
		SMURF2
		BANF1
		SLC25A15
		GPBP1
		PLPPR5
		KLHDC1
		DAAM2
		DKFZp566H033
		C11orf57
		GDF8
		FOXG1
		PABPN1
		CC2D1B
		SLC22A5
		GRIN3A
		ANKRD13
		SYN2
		DEPDC1
		CHTOP
		GRAMD1C
		ADGRF5
		USP38
		SMOC2
		ZDHHC17
		ARMCX3
		NDE1
		ITGA10
		QSOX2
		PPARD
		HLCS
		AK1
		STK24
		H2BC4
		STK10
		LNIR
		DIPK2A
		PTPN23
		VPS26B
		MTF2
		EGR4
		MGC17330
		SP7
		DUS2L
		AMPH
		CCSER2
		AP1S3
		LMO7
		PAM
		C10orf55
		NUTF2
		HNRNPH1
		COX16
		RBM4B
		CITED2
		C12orf49
		BMF
		ZNF278
		FOXP2
		hCG_2043051
		SIAH2
		NLGN4X
		ABHD5
		RMND5A
		KMT2D
		HTR4
		DKFZp686A03134
		SRP46
		AXL
		LMNB1
		NRN1
		KIAA0408
		CD276
		SHE
		F13A1
		TAFA1
		PIK3C2B
		OGN
		FMR1
		C6orf89
		CCDC117
		DUSP3
		KDM7A
		TUBB2B
		USP15
		C9orf72
		ZDHHC7
		FVT1
		C5orf64
		ESAM
		PPP5C
		ST7L
		CTNNA1
		RNASEH2C
		ELFN2
		CNTD1
		CBX4
		NARG1L
		MYO9A
		TXLNG
		NTRK2
		FOXN3
		ADCYAP1
		PFKFB2
		CYRIA
		PNMA2
		ENTHD1
		PXMP4
		WDR33
		FAM171B
		DCAF4
		KCNS2
		APBB3
		CHD7
		WDFY3
		TLE3
		ALOX5AP
		LRP1
		NKX2-3
		ANKH
		API5
		DKFZp451B1115
		BIRC6
		ZNF16
		TACC1
		SLC6A1
		PTBP3
		SPRY1
		SCG2
		CDON
		SH3YL1
		TUT4
		SLC17A6
		FMO3
		NLK
		PCDH20
		FLJ16008
		TAP2
		NETO1
		KLHDC3
		BIVM
		NBEA
		CXCL2
		RAB2B
		GOLGA6B
		DHRS12
		CYB5B
		SESN1
		APPL2
		TNPO1
		SNX5
		ACOT11
		RAB6A
		NCAM2
		AFAP1
		PAPOLG
		CDK13
		ITPRID2
		ZFP36L1
		CAPN2
		SLC49A4
		TIAM2
		NKX3-1
		CHD2
		ZNF10
		NR4A1
		EMC10
		ZNF763
		PURA
		PCNP
		TRAPPC11
		MGC4268
		HOXC4
		LNPK
		NEO1
		DDX3Y
		MXRA7
		MYT1L
		CFL2
		LRRTM2
		STAG1
		NAP1L5
		NECTIN4
		KCNA3
		BTBD1
		LPIN2
		CFAP53
		CD28
		SLITRK3
		LRP8
		TAGLN3
		BAGE3
		ARKL2
		ZBTB21
		BBS4
		PFDN1
		PALMD
		MINPP1
		EML4
		STAT5B
		ENPEP
		TMC5
		FKBP3
		TIMM23
		SKI
		PLEKHB2
		DKFZp434G1621
		AKAP3
		ADGRG2
		IPCEF1
		GLIS3
		TCERG1
		TBL1XR1
		UBE2O
		SZT2
		KLF5
		TMEM251
		SINHCAF
		PDE5A
		EIF3J
		TOM1L1
		TMEM167A
		MFN1
		FOXI1
		CPEB4
		SCLT1
		CAMSAP2
		TAL1
		ACSL1
		ABCC5
		DKFZp686J1169
		ABL1
		CMAS
		PRDM10
		UBE2H
		TNFRSF21
		CALCR
		CCNE2
		TBX3
		BTBD11
		MBTD1
		C14orf150
		C16orf72
		ELMO1
		USP33
		PPP1CB
		MPLKIP
		ERBIN
		ARF5
		PRX
		IER5
		CMTM4
		TMEM85
		RBM5
		KHDC4
		TSPYL1
		APLN
		NCOA1
		SSR2
		WDR44
		HRH1
		RASGRP3
		FBXO47
		NEURL1
		CDAN1
		SYT11
		TGS1
		ZBTB10
		PDZD2
		TOMM70
		DKFZp781N011
		BHLHE40
		MCC
		KLHL31
		SLC26A2
		RNF111
		ATP2B4
		IST1
		KIAA0895
		TARDBP
		UBE1
		STAU1
		ARHGAP5
		HADHB
		DHX29
		ADAR
		BAHD1
		DKFZp666F1010
		GRIK3
		METAP2
		EN2
		STXBP4
		PAN3
		MIDEAS
		TOX2
		PDHX
		MED15
		HEY1
		CLCN3
		XRN1
		NABP1
		MTPN
		LIN9
		GPAM
		CDK2
		ESYT2
		IRF2
		INTS13
		VSTM2A
		TENT2
		SOX1
		INTS2
		LRP12
		SNX22
		SEPTIN3
		SOX6
		MSMO1
		MECOM
		THRA
		SYBU
		DDX17
		FILIP1L
		NAB1
		FTS
		GAS1
		NADK
		TRPM3
		DKFZp586C1324
		ZMYM4
		ZNF532
		RAP2A
		LBHD1
		ATP6AP2
		AZIN1
		ASB14
		KIF1A
		VCAN
		UBE2A
		TMEM64
		CYP27C1
		ZDHHC21
		ERO1B
		NHS
		TM9SF3
		CABYR
		BCL7B
		PCDHGA11
		PPP6R3
		MAFG
		BICD2
		C14orf43
		TOMM5
		ALKBH5
		SHANK2
		JUP
		SLC41A1
		RAPGEF5
		CHP1
		CBX3
		ZCCHC2
		RBMXL2
		DKFZp434P0831
		CHIC1
		ACAP2
		SULF1
		KBTBD2
		FGF13
		C11orf48
		PPP4R2
		SLC39A10
		KIF3A
		PDIA6
		PTGFRN
		LURAP1L
		ZMYM2
		TAB3
		ILDR2
		NBL1
		B3GNT6
		MARCKSL1
		NCK1
		SAPS3
		NEUROD6
		LPL
		FBXL3
		SPIN3
		MPHOSPH9
		PLPP1
		CLEC2D
		HCN4
		UNC5D
		CXorf1
		PAK4
		TENT4A
		TBC1D15
		RNF10
		RASA1
		EVA1A
		NONO
		SH3BP1
		RARRES1
		MGAT3
		ERMN
		CENPB
		NREP
		MBP
		GJC1
		SLC2A2
		SOSTDC1
		CELSR2
		TBRG1
		STAM2
		PIK3R1
		GPC3
		HEL-S-80p
		MAF
		HOXC11
		PDGFRA
		DOK5
		HELZ
		TET1
		DMD
		ARHGAP36
		HOOK1
		NFYB
		KCNQ3
		PPM1G
		NOVA1
		DKFZp666O0110
		FZD3
		SOCS5
		SARNP
		DLG5
		RND2
		SHTN1
		HDAC1
		SMARCAD1
		CNIH1
		BMI1
		SH3RF1
		FNDC3B
		RNMT
		MTCP1
		GPR63
		SH3BGR
		ZHX1
		SARAF
		PCDHGB3
		PCDHGC3
		FOSB
		ATRNL1
		ASB5
		CAV2
		KRT35
		AREL1
		hCG_2028303
		SUN3
		DKFZp781N0293
		MED26
		BCL6B
		KDM2B
		WARS2
		PREX1
		OVOL1
		RIMKLA
		ASF1A
		CPE
		DCHS1
		GNB1
		ADNP
		UST
		RFFL
		CALD1
		NIPAL1
		ERICH1
		NSMAF
		ADSS
		MKX
		ATP2B3
		RAB10
		TLE4
		CDIN1
		TSTD2
		TLK2
		ZNF2
		ST3GAL5
		SH3GL2
		MARS2
		SFMBT1
		COL24A1
		HIBADH
		SFT2D2
		DEK
		CRTC1
		PSPC1
		GRAMD2B
		UPF2
		JPH1
		C16orf70
		DOPEY1
		DCN
		COL11A1
		UBAP2
		VAMP7
		SPRED2
		NR2A
		NRBF2
		PITPNC1
		HAUS3
		RSF1
		MYLK3
		NCOA7
		LONRF1
		LIN7C
		CCP110
		PLP1
		NKX2-2
		KCNMB4
		SEPTIN10
		PTCHD1
		FZD4
		PNMA3
		LIN28A
		MARCHF1
		DNAJB14
		TPR
		DKFZp781F1414
		LYRM7
		ATL1-gamma
		FLJ13057
		BNC2
		XKR4
		TTC33
		KCNJ16
		PCOLCE2
		TNPO2
		SLC26A7
		FBXL4
		KLHDC9
		MINAR1
		LBH
		ZFAND2B
		BMP2K
		MAPK4
		FAM13B
		SFXN5
		HNRNPU
		DYNLT3
		ATXN2L
		SESTD1
		NDP
		SLC4A4
		RHOBTB1
		KAZN
		CCDC126
		TMEM215
		SMAP2
		CSNK2A1
		CALCOCO1
		TWIST1
		MTFR1L
		NR1B2
		COL1A2
		DTNA
		MAFF
		EEA1
		GEMIN5
		MAB21L1
		ARL5A
		NDEL1
		KMT2C
		USP8
		BAIAP2
		YIPF3
		MRTFB
		XPO7
		NR1D1
		KCNE4
		KCNS3
		BAAT
		ARID1A
		MBD1
		RRAGB
		RBM48
		RCN2
		PCDHGA3
		SHMT2
		ZBTB40
		AP1S1
		ALPL
		COL12A1
		SAV1
		SAT1
		MAP3K9
		ZNF280D
		RCBTB2
		HEL-S-303
		RBMS1
		ZNF445
		NRXN2
		RYBP
		DRG2
		PSD3
		AXUD1
		HDLBP
		SRSF12
		RFX2
		ZADH2
		HECW1
		DUSP8
		ACTR2
		MEF2C
		HOPX
		SENP5
		LBR
		hCG_27198
		CDIP1
		RAP1GDS1
		MYB
		KLF3
		CDC25A
		ESM1
		ST8SIA5
		B3GNT5
		ERGIC1
		ERBB4
		KANK1
		AMER2
		MAP4
		ACTR3
		GPHN
		LPP
		HECA
		HIVEP1
		ATRX
		EIF4EBP2
		RNF122
		LRP3
		COX5A
		MACF1
		CXCL14
		WWC2
		MRPL4
		MPPED2
		MDFIC
		EPB41L4A
		HSPB8
		NUFIP2
		ZDHHC2
		MBNL2
		ADD3
		ILRUN
		DKFZp761O2023
		POLR1C
		MEX3B
		NID1
		ATXN7L1
		ID3
		TM9SF1
		POU4F2
		ZNF473
		IQCK
		MTM1
		SLC25A37
		SMARCC2
		AP1G1
		HEL-S-77
		ENPP4
		POLI
		RNF170
		FAM234B
		SMARCC1
		GNAI3
		FHL3
		SLC37A3
		TRMT61B
		NDST1
		TPD52L2
		PTPRE
		DOP1B
		IRF2BP2
		SOX4
		NUDT10
		C5orf24
		MFSD6
		hCG_2016179
		SMARCD1
		CALB1
		STRADB
		JAM3
		CHSY1
		KCNIP3
		SFPQ
		KIAA1522
		SLC39A14
		RGS16
		TCIM
		DIAPH2
		PTPN12
		MECP2
		LAMP1
		DIP2C
		RXRA
		MAP3K5
		TMEM60
		ALKBH1
		RAB7L1
		BMPR1A
		TIMP3
		ARPP21
		STAG2
		FUBP3
		ACACA
		LRTOMT
		SPAG16
		SP6
		ABHD4
		ARHGEF12
		GLUD2
		AF1Q
		SCOC
		PIG59
		YOD1
		SMAD3
		CTDSPL2
		TBX5
		ZBTB22
		YIPF4
		CDK12
		ELOVL3
		GJB6
		PLP2
		RERG
		TAGLN2
		HTR2C
		CHMP5
		GALNT13
		SPO11
		THAP11
		KRT13
		DCBLD2
		RBM33
		IHPK1
		YTHDF3
		CACNA1E
		SKP1
		SEPTIN6
		PGRMC2
		PAFAH1B1
		OTOR
		UBE2I
		PCTK2
		RAPH1
		CNTN4
		CTIF
		HRH4
		MYO6
		MINK1
		DNAJA4
		ATP11A
		RBM24
		ARL5B
		MYO1C
		HEL-S-283
		GLRA2
		hCG_2039588
		CNKSR3
		CSTF3
		HBEGF
		CYP21A2
		DKFZp313M1824
		COMMD2
		DDAH1
		ACBD5
		MGAT1
		TIPARP
		SPRYD4
		RIOX2
		MIER3
		LRRC58
		COPA
		PCDHGA7
		RTN3
		ARFGEF3
		DBX2
		ZNF175
		PARVA
		JAKMIP2
		PTHLH
		MAP3K14
		PHC3
		PPP1R8
		NOVA2
		IPLA2(GAMMA)
		RNF34
		GOLPH3
		UBLCP1
		ARF4
		SH3GLB1
		SECISBP2
		SLC12A6
		KBTBD6
		URI1
		DKFZp686O0962
		FAM133B
		PAG1
		SOS2
		DHDDS
		NNAT
		SCML2
		BCL9
		GPCPD1
		ANKRD28
		SYN1
		ZBTB2
		RAB14
		GRK3
		TRAF3
		HEL159
		USP10
		F9
		B4GALT1
		CNGB3
		CHD3
		PI4K2A
		MED8
		TEX261
		CHD6
		ZSCAN26
		RNF145
		FGD4
		DYNC1LI2
		CLDN2
		TCEAL8
		GDI1
		GATAD2A
		GSAP
		PTGES3
		GPRASP2
		DKFZp313B1621
		LRRC4
		FANCD2OS
		HEL-S-164nA
		CS
		ETS2
		ZNF318
		ZNF609
		FAM135A
		EHMT2
		PIWIL1
		ERMP1
		HACE1
		ZNF721
		POU4F1
		MYOT
		BCL2L2
		SGIP1
		ARL4C
		ADGRL2
		NCEH1
		AQP4
		ARMC8
		VPS36
		MYNN
		AEBP2
		ORMDL3
		CORO2B
		DCUN1D3
		ALOX15
		PAN2
		RNF144A
		SMIM43
		SMC1A
		DCLRE1B
		RBMS2
		ANTXR2
		MYO10
		BCL9L
		TUSC2
		OLFM1
		TAPBP
		RET
		PRKAA1
		MID1
		TAFA4
		ATP2C1
		RCC2
		TMEM230
		ALDH1A2
		RNF103
		PABPC3
		MAPK9
		EGR1
		SLC12A2
		ESRRG
		BMERB1
		OTX1
		EFNB3
		DKFZp547B0914
		PTGFR
		TRIM37
		GRHL2
		STOX2
		IREB2
		GRSF1
		ZIC4
		DKFZp686B23205
		NLGN2
		ABCB1
		CNR1
		DLG3
		ZFP36L2
		PCDHA2
		FAR2
		SSR3
		FAM171A1
		NAA16
		MSI1
		MFRP
		PLAGL1
		MAGT1
		PCDHA11
		NR2E1
		DYRK2
		ARIH2
		RNF2
		MTF1
		THBD
		PIK3C2A
		SLC32A1
		HUWE1
		CDH17
		BHLHE22
		POLA1
		TMPO
		ASPH
		HDGFRP3
		RRAS2
		LTBP2
		ARPC5
		ADGRL1
		HECW2
		PGBD1
		ANKRD42
		CDKN2D
		PITPNA
		DKFZp434N1728
		PRPF4B
		ZNF502
		KDM1A
		LEF1
		ZNF20
		EYA1
		SERPINB2
		MAPK14
		PITX2
		PITHD1
		CCNL2
		CDC42SE1
		MYPN
		SIM1
		SATB2
		ZFHX4
		CDADC1
		ADAMTS19
		KIAA1217
		EIF2S3
		ANKS1B
		TMEM47
		CHL1
		TBC1D2B
		MAP3K8
		AKAP10
		DLG4
		STC1
		EFCAB14
		SPOCK3
		EGR2
		HIMAP2
		PLS1
		FRMD6
		UNC79
		EFNA1
		ANK2
		SH3GL3
		RAB23
		FLJ00380
		hCG_2042749
		MAPRE3
		SENP6
		ARPP19
		FKBP10
		LARP1
		SRBD1
		SLC1A2
		CGGBP1
		PDGFB
		RFX1
		RNF19B
		SAMD8
		PCDHGC4
		MEPCE
		PCDHA9
		NAA50
		TMEM209
		RRAGA
		TMEM35A
		DKFZp313J0816
		ANGEL1
		CLUL1
		ARHGEF3
		EXOC8
		RHBDL3
		CSNK1G2
		ADAMTS4
		MAML3
		RSPO4
		GABRB2
		SCD
		FAM229B
		MAN1C1
		ARMH3
		TTC5
		XKR5
		CACUL1
		ZNF518A
		STAT3
		PHC2
		SLC38A2
		PPP2R5C
		ROBO1
		GID4
		MPZL1
		DKFZp564G2272
		PARPBP
		C15orf29
		ADAM9
		SPIN4
		TMUB2
		APAF1
		MYH11
		DPYSL5
		MPP2
		ANKRD11
		ITPR1
		EBF3
		PABPC1L2A
		NPAS4
		TBC1D20
		CAP1
		EIF5A2
		DUSP1
		NFKBID
		INSM2
		EGFLAM
		SHPRH
		HEL-S-71
		ATXN3
		TRIM27
		ADO
		SLC26A4
		PLD5
		CHP
		HEL-S-102
		IER5L
		OXR1
		SOX17
		DGKB
		TGFBR1
		MRC2
		DKFZp686H0286
		HK1
		CDC42
		UACA
		ACVR1C
		EBF1
		PTER
		KRTAP4-2
		C2orf24
		ABI3BP
		ATP1B2
		MYO18A
		SLC30A4
		ATM
		GARRE1
		PRRC2C
		TUB
		LTN1
		KLF12
		TRMT13
		KCNK1
		ZCCHC3
		PCDHAC2
		CXNQ
		NEUROD1
		LRRC15
		DCAF7
		TMED5
		CDH6
		BRP44
		PCDHGB2
		NDFIP2
		MINDY3
		MAP7D2
		RIMKLB
		PCGF2
		KLHL4
		SFN
		TNS1
		KCNH6
		ATP5MC2
		OVOL2
		RBL2
		PYGO2
		VDAC3
		PPP1R10
		INOC1
		CSE1L
		LCA5
		KCNJ10
		ASRGL1
		LENG8
		USP53
		TMED2
		DKFZp761N1814
		STYX
		PRUNE2
		LYPLA2
		DOK6
		LHFPL4
		SMAD4
		SLC35B3
		FCHSD2
		SLC4A7
		RRP1B
		STAT6
		SGMS1
		CREBZF
		DAZ1
		PCDHGA12
		DNAJB6
		SMC1L1
		CAMK2N1
		GREM1
		ITPR2
		BRINP1
		AGXT2
		PELI1
		KERA
		PPT1
		MLLT3
		UBE2B
		CCNT2
		NUMBL
		GOSR1
		JAZF1
		ZBTB39
		TMEM63B
		NUP50
		C7
		MTUS1
		ARFIP2
		RNF5
		AKAP17A
		TRAPPC10
		LEMD3
		KRI1
		PLEKHF2
		KHDRBS2
		B3GLCT
		HOXD1
		GTF3C2
		HCN3
		SLITRK6
		DKFZp686C21148
		MAP4K5
		CHODL
		LASP1
		MIEF1
		EGR3
		SEH1L
		IFRD1
		WDFY1
		KCTD9
		SIGMAR1
		ZBTB6
		PPP1R3A
		MCL1
		EHBP1
		B4GAT1
		AMIGO1
		PRNP
		PDIK1L
		FLJ11017
		NUDT3
		ZRANB2
		FOXA3
		SRSF4
		TLE5
		RAP2B
		GABPA
		CAMK2G
		IL6
		CTGF
		SRSF8
		HMGB2
		POLB
		USP37
		KIF3B
		PRICKLE2
		CSRNP3
		CDC7
		MTMR9
		POLR2D
		TOR1B
		LSS
		KANSL1L
		MTX3
		TOPORS
		TMEM100
		TCEAL9
		ARHGEF40
		RNF165
		LYPD1
		SF1
		ZMYM3
		ZBTB14
		CREBL2
		DC2
[truncated: 3,216 more rows]
